# Supplementary material for: The Application of Systems Thinking to the Prevention and Control of Sexually Transmissible Infections among Adolescents and Adults: A Scoping Review
Source: Int J Environ Res Public Health. 2023 May 2;20(9):5708. doi: 10.3390/ijerph20095708 (PMC10178699; doi:10.3390/ijerph20095708)
Supplement: Supplementary file 1 [file ijerph-20-05708-s001.zip]

Archive with 1 entries (1 files):
- ijerph-2326226-supplementary.pdf
